# Supplementary material for: Therapeutic effect of local photothermal heating of gold nanoparticle-coated self-expandable metallic stents for suppressing granulation tissue formation in the mouse colon
Source: PLoS One. 2021 Apr 2;16(4):e0249530. doi: 10.1371/journal.pone.0249530 (PMC8018628; doi:10.1371/journal.pone.0249530)
Supplement: S1 Table — (XLSX) [file pone.0249530.s001.xlsx]

## Sheet: Sheet1
	Granulation tissue area (%)	Thickness of submucosal fibrosis (mm)	VEGF positivity
Group A	44.8	573.8	4
Group A	53.4	629.2	4
Group A	42	569	4
Group A	65.5	941.2	3
Group A	50	497.9	4
Group A	54	400.6	4
Group A	39.6	265.7	4
Group A	42.96	563.2	4
Group A	45.5	470.6	3
Group A	51.8	418.6	3
Group A	58.3	482.8	4
Group B	34.6	281	3
Group B	35.5	242.9	2
Group B	20.2	191.7	2
Group B	34.3	362.2	2
Group B	15.2	226.3	3
Group B	31.3	202.4	2
Group B	23.4	228.1	2
Group B	29.1	280.3	2
Group B	29.9	356.5	2
